# Supplementary material for: Quality Characteristics of Vegan Mayonnaise Produced Using Supercritical Carbon Dioxide-Processed Defatted Soybean Flour
Source: Foods. 2024 Apr 11;13(8):1170. doi: 10.3390/foods13081170 (PMC11048837; doi:10.3390/foods13081170)
Supplement: Supplementary file 1 [file foods-13-01170-s001.zip]

Archive with 1 entries (1 files):
- foods-2904516-supplementary.pdf
